# Supplementary material for: Liquid biopsy, multi-cancer early detection, and artificial intelligence: new frontiers in cancer screening from a technological and immunological perspective
Source: Front Immunol. 2026 Jun 16;17:1854718. doi: 10.3389/fimmu.2026.1854718 (PMC13314776; doi:10.3389/fimmu.2026.1854718)
Supplement: Supplementary file 1 [file DataSheet1.zip]

Archive with 3 entries (3 files):
- Figure 1.svg
- Figure 1.eps
- Figure 1.psd
